# Supplementary material for: Symbiotic and toxinogenic Rhizopus spp. isolated from soils of different papaya producing regions in Mexico
Source: Front Fungal Biol. 2022 Oct 24;3:893700. doi: 10.3389/ffunb.2022.893700 (PMC10512248; doi:10.3389/ffunb.2022.893700)
Supplement: Supplementary file 1 [file DataSheet_1.zip]

Archive with 30 entries (29 files):
- Supplementary Material/FS1_ITS_16s.scn
- Supplementary Material/FS1_ITS_16s.tif
- Supplementary Material/FS2_B4_ATCC52813.tif
- Supplementary Material/FS2_BHP475.tif
- Supplementary Material/FS2_HP499.tif
- Supplementary Material/FS3_Narnaviruses.scn
- Supplementary Material/FS3_Narnaviruses.tif
- Supplementary Material/FS4_Antibiosis.tif
- Supplementary Material/FS5_MassSpectraProcessing_MexicanStrains.R
- Supplementary Material/FS5_MS-MS_RowData_Supplementary/
- Supplementary Material/FS5_MS-MS_RowData_Supplementary/ATCC_52814_Full_Scan.mzML
- Supplementary Material/FS5_MS-MS_RowData_Supplementary/ATCC_52814_Full_Scan.raw
- Supplementary Material/FS5_MS-MS_RowData_Supplementary/ATCC_52814_RT12.1min_626mz_28eV.mzML
- Supplementary Material/FS5_MS-MS_RowData_Supplementary/ATCC_52814_RT12.1min_626mz_28eV.raw
- Supplementary Material/FS5_MS-MS_RowData_Supplementary/ATCC_52814_RT13.7min_626mz_28eV.mzML
- Supplementary Material/FS5_MS-MS_RowData_Supplementary/ATCC_52814_RT13.7min_626mz_28eV.raw
- Supplementary Material/FS5_MS-MS_RowData_Supplementary/ATCC_52814_RT14.5min_626mz_28eV.mzML
- Supplementary Material/FS5_MS-MS_RowData_Supplementary/ATCC_52814_RT14.5min_626mz_28eV.raw
- Supplementary Material/FS5_MS-MS_RowData_Supplementary/ATCC_52814_RT15.3min_626mz_28eV.mzML
- Supplementary Material/FS5_MS-MS_RowData_Supplementary/ATCC_52814_RT15.3min_626mz_28eV.raw
- Supplementary Material/FS5_MS-MS_RowData_Supplementary/HP499_Full_Scan.mzML
- Supplementary Material/FS5_MS-MS_RowData_Supplementary/HP499_Full_Scan.raw
- Supplementary Material/FS5_MS-MS_RowData_Supplementary/HP499_RT12.1min_626mz_28eV.mzML
- Supplementary Material/FS5_MS-MS_RowData_Supplementary/HP499_RT12.1min_626mz_28eV.raw
- Supplementary Material/FS5_MS-MS_RowData_Supplementary/HP499_RT13.7min_626mz_28eV.mzML
- Supplementary Material/FS5_MS-MS_RowData_Supplementary/HP499_RT13.7min_626mz_28eV.raw
- Supplementary Material/FS5_MS-MS_RowData_Supplementary/HP499_RT14.6min_626mz_28eV.mzML
- Supplementary Material/FS5_MS-MS_RowData_Supplementary/HP499_RT14.6min_626mz_28eV.raw
- Supplementary Material/FS5_MS-MS_RowData_Supplementary/HP499_RT15.1min_626mz_28eV.mzML
- Supplementary Material/FS5_MS-MS_RowData_Supplementary/HP499_RT15.1min_626mz_28eV.raw
