# Supplementary material for: Symbiotic and toxinogenic Rhizopus spp. isolated from soils of different papaya producing regions in Mexico
Source: Front Fungal Biol. 2022 Oct 24;3:893700. doi: 10.3389/ffunb.2022.893700 (PMC10512248; doi:10.3389/ffunb.2022.893700)
Supplement: Supplementary file 1 [file DataSheet_1.zip › Supplementary Material/FS5_MassSpectraProcessing_MexicanStrains.R]

Path <- "C:/Users/Raul Alcalde/Desktop/Cepas Mexicanas/Espectros_de_masas_Rhizoxin/Rhizoxin-MS-RawData/MS-MS_RowData_Submitted"

setwd(Path)
library(MALDIquant)
library(MALDIquantForeign)

s <- importMzMl(Path)

groups <- factor(c(rep("52814_FS",10),
                   rep("52814_12",10),
                   rep("52814_13",10),
                   rep("52814_14",10),
                   rep("52814_15",10),
                   rep("499_FS",10),
                   rep("499_12",10),
                   rep("499_13",10),
                   rep("499_14",10),
                   rep("499_15",10)),
          levels = c("52814_FS",
                     "52814_12",
                     "52814_13",
                     "52814_14",
                     "52814_15",
                     "499_FS",
                     "499_12",
                     "499_13",
                     "499_14",
                     "499_15"))

AveragedSpectra <- averageMassSpectra(s, labels = groups, method = "sum")

#---Quality_Control---

any(sapply(AveragedSpectra, isEmpty))
table(sapply(AveragedSpectra, length))
all(sapply(AveragedSpectra, isRegular))
plot(AveragedSpectra[[1]])

#---Spectra_Processing---

# Smoothing

spectra <- AveragedSpectra
spectra <- smoothIntensity(spectra, 
                           method = "SavitzkyGolay", 
                           halfWindowSize = 10)
plot(spectra[[1]])

# Baseline_Correction

baseline <- estimateBaseline(spectra[[1]], 
                             method = "SNIP",
                             iterations = 50)

plot(spectra[[1]])
lines(baseline, col = "red", lwd = 2)

spectra <- removeBaseline(spectra, method = "SNIP", iterations = 50)
plot(spectra[[1]])

# Intensity_Calibration/Normalization

spectra <- calibrateIntensity(spectra, method = "TIC")
plot(spectra[[1]])

# Warping/Alignment

spectra <- alignSpectra(spectra,
                        halfWindowSize = 20,
                        SNR = 2,
                        tolerance = 0.02,
                        warpingMethod = "lowess")
plot(spectra[[1]])

# Noise_Estimation

noise <- estimateNoise(spectra[[1]])
plot(spectra[[1]])
lines(noise, col = "red")
lines(noise[,1], noise[, 2]*2, col="blue")

# Peak_Detection

peaks <- detectPeaks(spectra, method = "MAD",
                     halfWindowSize = 20, 
                     SNR = 2)
peaks <- binPeaks(peaks, tolerance = 0.02)
p <-createMassPeaks(mass = peaks[[1]]@mass, intensity = peaks[[1]]@intensity)
top10 <- sort(intensity(p), decreasing=TRUE, index.return=TRUE)$ix[1:10]

plot(spectra[[1]])
points(peaks[[1]], col="red", pch=4)
labelPeaks(p, index=top10, 
           digits= 2,
           underline = FALSE,
           verticalOffset=abs(diff(par("usr")[3:4]))*0.04,
           cex = 0.7,
           srt = 90)

# Export_Graphics

pdf("MAssSpectra_MexicanStrains.pdf", height = 7, width = 12, paper = "special")

for (i in 1:10) {

p <-createMassPeaks(mass = peaks[[i]]@mass, intensity = peaks[[i]]@intensity)
top10 <- sort(intensity(p), decreasing=TRUE, index.return=TRUE)$ix[1:10]

plot(spectra[[i]], ylim = c(0,max(peaks[[i]]@intensity)+0.025))
points(peaks[[i]], type = "n")
labelPeaks(p, index=top10, 
           digits= 2,
           underline = FALSE,
           verticalOffset=abs(diff(par("usr")[3:4]))*0.04,
           cex = 0.7,
           srt = 90)
}

dev.off()

#---End_Document---
